# Supplementary material for: Histone modifications rather than the novel regional centromeres of Zymoseptoria tritici distinguish core and accessory chromosomes
Source: Epigenetics Chromatin. 2015 Oct 1;8:41. doi: 10.1186/s13072-015-0033-5 (PMC4589918; doi:10.1186/s13072-015-0033-5)
Supplement: Supplementary file 2 — 10.1186/s13072-015-0033-5 Statistics of ChIP-seq experiments. Number of total reads after filtering and mapping is shown. Percentage of reads mapping uniquely, in more than one position or that remained unmapped is based on the total amount of reads. Data were submitted to SRA under accession number SRP059394. [file 13072_2015_33_MOESM2_ESM.xlsx]

## Sheet: Table S1
Table S1. Statistics of ChIP-seq experiments. Number of total reads after filtering and mapping are shown. Percentage of reads mapping uniquely, in more than one position (aligned >1 times) or that remained unmapped is based on the total amount of reads. Data were submitted to SRA under accession number SRP059394.
Sample Name	Sample ID	total reads	unique reads	%	aligned >1 times	%	total mapped (%)	not mapped	%
GFP-CenH3 #1	HTS1008	15902063	10873418	68.38	2345280	14.75	83.13	2683365	16.87
GFP-CenH3 #2	HTS1024	14638125	10423683	71.21	2318289	15.84	87.05	1896153	12.95
∆KU70 GFP-CenH3 #1	HTS876	2308285	1463570	63.41	277885	12.04	75.44	566830	24.56
∆KU70 GFP-CenH3 #2	HTS893	675113	474344	70.26	83035	12.3	82.56	117734	17.44
H3K4me2 #1	HTS1038	8288989	7279529	87.82	189031	2.28	90.1	820429	9.9
H3K4me2 #2	HTS1054	6409829	5744330	89.62	62470	0.97	90.59	603029	9.41
H3K9me3 #1	HTS1045	13622980	6490931	47.65	5931769	43.54	91.19	1200280	8.81
H3K9me3 #2	HTS1062	5877582	2945882	50.12	2343812	39.88	90	587888	10
∆KU70 H3K9me3 #1	HTS885	927420	320964	34.61	298269	32.16	66.77	308187	33.23
∆KU70 H3K9me3 #2	HTS894	1202979	400303	33.28	432419	35.95	69.22	370257	30.78
H3K27me3 #1	HTS1039	7468866	4134618	55.36	2340222	31.33	86.69	994026	13.31
H3K27me3 #2	HTS1058	5585913	3277675	58.68	1527861	27.35	86.03	780377	13.97
