# Supplementary material for: Histone modifications rather than the novel regional centromeres of Zymoseptoria tritici distinguish core and accessory chromosomes
Source: Epigenetics Chromatin. 2015 Oct 1;8:41. doi: 10.1186/s13072-015-0033-5 (PMC4589918; doi:10.1186/s13072-015-0033-5)
Supplement: Supplementary file 5 — 10.1186/s13072-015-0033-5 Primers and length of the amplification products to verify the length of the centromeres. For each centromere, three PCR reactions were performed. PCR reaction 1 amplifies the whole centromeric region, and PCR reactions 2 and 3 amplify two parts of the centromeric region. Primer IDs, primers sequences and the expected product are shown for all PCR amplifications. [file 13072_2015_33_MOESM5_ESM.xlsx]

## Sheet: Table S2
Table S2. Primers and length of the amplification products to verify the length of the centromeres. For each centromere, three PCR reactions were performed. PCR reaction 1 amplifies the whole centromeric region, and PCR reactions 2 and 3 amplify two parts of the centromeric region. Primer IDs, primers sequences and the expected product are shown for all PCR amplifications.
PCR #	Centromere	Primer 1	Sequence (5'-3')	Primer 2	Sequence (5'-3')	Product (kb)
1	Cen1	1192	TTCGCGGCTATCTTCGTACT	1193	CTACCTTACTGCCCGCAGAG	10.116
2	Cen1	1192	TTCGCGGCTATCTTCGTACT	1195	CTAGCCTTACGGGCCTTCTT	4.069
3	Cen1	1194	AACCTCGAAGCGGTAGGATT	1193	CTACCTTACTGCCCGCAGAG	6.15
4	Cen2	1197	GGTCGTACCCAGAGCATTGT	1198	CTAGCTCTCCGGACCTCCTT	7.748
5	Cen2	1197	GGTCGTACCCAGAGCATTGT	1200	CCAAAGGACCTGGCTAACAA	4.928
6	Cen2	1199	ACATGCGGTCCAATTTAAGC	1198	CTAGCTCTCCGGACCTCCTT	2.939
7	Cen3	1201	CGCTTAGTTAGCCTGCTGCT	1202	AGCTCTCGTTTCTGGGAACA	8.919
8	Cen3	1201	CGCTTAGTTAGCCTGCTGCT	1204	CGGATCTTGAAGGACACCAT	4.443
9	Cen3	1203	AACACCTTCGTCCAAACAGG	1202	AGCTCTCGTTTCTGGGAACA	4.188
10	Cen4	1205	CTGATTTCGCCTCCAGACTC	1206	GCCTGGCCAAAAAGACTAAA	7.784
11	Cen4	1205	CTGATTTCGCCTCCAGACTC	1208	TAGTGTTAGAGGGGCGGAGA	4.911
12	Cen4	1207	ATCAGCAGTCCAGACCGAGT	1206	GCCTGGCCAAAAAGACTAAA	2.988
13	Cen5	1209	TGCTACGAAGTGCAACAAGG	1210	GTGGGCTAGTCTCGTTGAGG	8.635
14	Cen5	1209	TGCTACGAAGTGCAACAAGG	1212	ATGCCCTTCGAGTCGATAAC	5.08
15	Cen5	1211	GGGTCGCGCTAGACATACAT	1210	GTGGGCTAGTCTCGTTGAGG	3.684
16	Cen6	1214	TAAGGGGAAGGCAGCTAACA	1215	AACGATCCGAGAGCGTCTTA	11.574
17	Cen6	1214	TAAGGGGAAGGCAGCTAACA	1217	GTCGGTTTTGGATCGCTTTA	5.305
16	Cen6	1216	TAAGGGGAAGGCAGCTAACA	1215	AACGATCCGAGAGCGTCTTA	11.574
19	Cen7	1218	GGATTTCAGGGTGTCGAGAA	1219	TCGATGTTGTGATTCGCATT	9.862
20	Cen7	1218	GGATTTCAGGGTGTCGAGAA	1221	ATGGCAGGAGAGGTATGTCG	5.585
21	Cen7	1220	AAAGCCATCGAGCAAAAGAA	1219	TCGATGTTGTGATTCGCATT	4.423
22	Cen8	1222	CGTCCTCGAAGGAGTCGTAG	1223	TACCATGTGCAATCGGTGTT	13.037
23	Cen8	1222	CGTCCTCGAAGGAGTCGTAG	1225	GCCGACCTAGCACAACTAGC	6.263
24	Cen8	1224	TATCGAGGGTAGGCAGAGGA	1223	TACCATGTGCAATCGGTGTT	6.874
25	Cen9	1227	AGAGATCGTCCGTGACAGGT	1228	CCTGTCGCCTCTTCCACTAC	8.29
26	Cen9	1227	AGAGATCGTCCGTGACAGGT	1230	CGTCGCTTCCAGAGGTGTAT	4.573
27	Cen9	1229	CGCCAAACCTAATTTGCACT	1228	CCTGTCGCCTCTTCCACTAC	3.819
28	Cen10	1231	TTCGAGCGTCGACATAGAAT	1232	CTTTTGTCCGGTCTCTCCTG	9.128
29	Cen10	1231	TTCGAGCGTCGACATAGAAT	1234	CAAGGTCGTACGTGCTCTGA	4.003
30	Cen10	1233	TCTAGGACGCCAAGATTGCT	1232	CTTTTGTCCGGTCTCTCCTG	5.251
31	Cen11	1235	CCTTCGAGTGAAGGCTGAAC	1236	TGCAAGCTTGTAAGCGAATC	6.67
32	Cen11	1235	CCTTCGAGTGAAGGCTGAAC	1238	CGACGTCTGCTTCCGACTAC	4.924
33	Cen11	1237	GCTCTTATAACTTTACTACCCGGATCT	1236	TGCAAGCTTGTAAGCGAATC	1.852
34	Cen12	1239	CACGAGAAACGCGAGATACA	1240	GGTGTGATGAGGCTTTTGGT	8.669
35	Cen12	1239	CACGAGAAACGCGAGATACA	1242	TGCAGTTCCGAACAAGCTAA	4.673
36	Cen12	1241	GCTCGACAAATGCTCGGTAT	1240	GGTGTGATGAGGCTTTTGGT	4.125
37	Cen13	1243	ATCCGACCATCTCCACTCTG	1244	CTGCTGTGAGTGGTGAGGAA	4.806
38	Cen13	1243	ATCCGACCATCTCCACTCTG	1246	CACAGCAAGGCTGCACTTAG	2.045
39	Cen13	1245	TCTTACTACCGCGGTCCAGT	1244	CTGCTGTGAGTGGTGAGGAA	2.882
40	Cen14	1248	CTTTGGCGAGGAACTTCTTG	1249	ATTCCAAATCATCCCCTTCC	9.509
41	Cen14	1248	CTTTGGCGAGGAACTTCTTG	1251	AACCGACCGACTCTCACATC	4.284
42	Cen14	1250	TCGCGTGCTTCGTAGTAATG	1249	ATTCCAAATCATCCCCTTCC	5.352
43	Cen15	1253	GCGATCACGATGTTCAAATG	1254	GGCGTGGAAACGACACTTAT	9.838
44	Cen15	1253	GCGATCACGATGTTCAAATG	1256	TTTCGCACCGATAGAAGGTT	5.209
45	Cen15	1255	TAAGCGCGGTCTAGTTGGAT	1254	GGCGTGGAAACGACACTTAT	4.753
46	Cen16	1257	GCCAGGCGCAATTGTTATAC	1258	TGTCGACAAAGGACAACGAG	9.268
47	Cen16	1257	GCCAGGCGCAATTGTTATAC	1260	CGCCTTCTGTGCGATAAAGT	4.88
48	Cen16	1259	CAAAAAGCAGTCGAGCGTTA	1258	TGTCGACAAAGGACAACGAG	4.526
49	Cen17	1261	GCCGATGACTACACCTTCGT	1262	GGCTTAAGGGGGAGCTAGAA	10.802
50	Cen17	1261	GCCGATGACTACACCTTCGT	1264	ACTGCCAGTTCCGTGAAGTC	5.066
51	Cen17	1263	AGACAGCCCTACATGCTCGT	1262	GGCTTAAGGGGGAGCTAGAA	5.875
52	Cen18	1265	TGAGGTGTACCCCCTACGAG	1266	TGCTTTCTTCCAATGCTGTG	12.071
53	Cen18	1265	TGAGGTGTACCCCCTACGAG	1268	TGTCTAATCCAGACGCAACG	5.931
54	Cen18	1267	GGGTGCGGATTGACAGTTAT	1266	TGCTTTCTTCCAATGCTGTG	6.244
55	Cen19	1269	CACGGCACCATCACTGTATC	1270	CTGAGATTGTTGACGCTGGA	9.831
56	Cen19	1269	CACGGCACCATCACTGTATC	1272	TTAAGTTGCGGGTGTGACAG	4.179
57	Cen19	1271	GCATAGACCTTTGCCTCCAG	1270	CTGAGATTGTTGACGCTGGA	5.792
58	Cen20	1273	AAAGAGAGAGTCCGCGTCTG	1274	TATGGGCACGAACCAAGAGT	9.263
59	Cen20	1273	AAAGAGAGAGTCCGCGTCTG	1276	ATGCGGTAAACACGGAGAAC	3.835
60	Cen20	1275	AGTTGTTCACGCAGCACTTG	1274	TATGGGCACGAACCAAGAGT	5.57
61	Cen21	1277	GTCCTGAACGGACTGGTGTT	1278	GCGACGCAAAAGCATATGTA	5.426
62	Cen21	1277	GTCCTGAACGGACTGGTGTT	1280	CCAACTTGGAGGATCTGGAA	2.694
63	Cen21	1279	CTGCTCTGCTGCTTGTTCTG	1278	GCGACGCAAAAGCATATGTA	2.848
