# Supplementary material for: Histone modifications rather than the novel regional centromeres of Zymoseptoria tritici distinguish core and accessory chromosomes
Source: Epigenetics Chromatin. 2015 Oct 1;8:41. doi: 10.1186/s13072-015-0033-5 (PMC4589918; doi:10.1186/s13072-015-0033-5)
Supplement: Supplementary file 7 — 10.1186/s13072-015-0033-5 Centromeres are not located in the longest AT-rich region of the chromosome. A. The number of AT-rich regions in all chromosomes, including the length of the AT-rich region, the coordinates of the AT-rich regions and the percentage of repetitive DNA (mostly TEs) are listed. B. Number of AT-rich regions in all centromeres, including the length of the AT-rich region, the coordinates of the AT-rich regions and the percentage of repetitive DNA (mostly TEs). In total there are 847 AT-rich regions, from 2 kb to 86.3 kb in size and covering 7.383 Mb of the genome. The median size is 7.1 kb and the mean AT-content is 55 %. In chromosomes 4 and 10 two AT-rich regions partially overlap the centromeres, on chromosome 4 this is 1.905 kb of 86.31 kb and on chromosomes 10 this is 1.77 kb of 11.8 kb; these regions are indicated by an asterisk (*). [file 13072_2015_33_MOESM7_ESM.xlsx]

## Sheet: Table S3
Table S3. Centromeres are not located in the longest AT-rich region of the chromosome. A. The number of AT-rich regions in all chromosomes, including the length of the AT-rich region, the coordinates of the AT-rich regions and the percentage of repetitive DNA (mostly TEs) are listed. B. Number of AT-rich regions in all centromeres, including the length of the AT-rich region, the coordinates of th…
A. AT-enriched regions of the full chromosome
Chromosome	Chromosome length (Mb)	# of AT regions	Longest AT region (kb)	Start (Mb)	Stop (Mb)	AT-rich regions (kb)	%AT-rich	Total repeated DNA (kb)	% repeats
1	6.0888	76	40.06	2.76083	2.80089	706.066	11.5961	645.184	10.5962
2	3.86011	76	32.104	0.229245	0.261348	699.403	18.1187	635.152	16.4542
3	3.50538	59	56.983	0.780944	0.837926	580.975	16.5738	510.019	14.5496
4	2.88001	46	86.31(a	1.52457	1.59895	567.479	19.7041	497.318	17.2679
5	2.8618	53	49.997	0.916339	0.966335	613.95	21.4533	588.998	20.5814
6	2.67495	67	68.796	0.401877	0.470672	746.995	27.9256	640.092	23.9291
7	2.66528	60	25.895	0.158325	0.184219	468.13	17.564	407.183	15.2773
8	2.44357	39	78.515	2.26766	2.34617	576.489	23.5921	495.729	20.2871
9	2.14248	56	65.648	0.052079	0.117726	550.836	25.7103	473.085	22.0812
10	1.68257	27	30.023	1.39753	1.42756	262.595	15.6067	253.548	15.069
11	1.62429	31	19.911	1.04517	1.06508	251.089	15.4584	185.689	11.432
12	1.46262	30	24.055	0.094042	0.118096	285.398	19.5127	249.11	17.0317
13	1.18577	31	24.904	1.0277	1.0526	268.012	22.6023	252.922	21.3297
14	0.773098	41	37.299	0.7358	0.773098	408.74	52.8704	330.048	42.6916
15	0.639501	33	14.446	0.142023	0.156468	234.949	36.7394	234.467	36.6641
16	0.607044	17	26.466	0.409008	0.435473	152.693	25.1535	163.752	26.9753
17	0.584099	25	14.181	0.072301	0.086481	134.218	22.9786	165.956	28.4123
18	0.573698	23	34.468	0.367428	0.401895	299.787	52.2552	253.549	44.1956
19	0.549847	29	14.311	0.36492	0.37923	177.462	32.2748	153.434	27.9049
20	0.472105	16	43.022	0.285763	0.328784	129.666	27.4655	110.855	23.481
21	0.40915	12	27.726	0.206904	0.234629	111.793	27.3232	136.671	33.4036
b. AT-enriched regions inside centromeres
Chromosome	Centromere length (kb)	# of AT regions	AT regions in centromere (kb)	Start (Mb)	Stop (Mb)	AT-rich in centromere (kb)	%AT-rich in centromere	Total repeats in centromere (kb)	Total % repeats in centromere
1	12.45	1	11.85	3.84279	3.85464	11.85	95.1807	3.39373	27.2589
2	9.02	1	5.172	0.513591	0.518762	5.172	57.3392	2.9233	32.4091
3	8.23	1	3.859	3.34773	3.35159	3.859	46.8894
4	9.43	2	2.629	0.218011	0.220639	4.535	48.0912	0.932703	9.89081
4	9.43	2	86.31*	0.22464	0.31095
5	10.62	1	10.598	2.60326	2.61386	10.6	99.8117	2.995	28.2015
6	12.42	2	9.231	0.624929	0.634159	11.927	96.0306	4.6535	37.4678
6	12.42	2	2.696	0.63601	0.638705
7	10.38	1	2.385	0.259721	0.262105	2.385	22.9769
8	13.55	1	9.302	0.212835	0.222136	9.302	68.6494	4.90991	36.2355
9	8.48	1	6.99	2.06758	2.07457	6.99	82.4292
10	9.65	2	11.80*	0.089685	0.101488	6.86	71.0881	1.48	15.3368
10	9.65	2	5.086	0.101885	0.10697
11	8.43	1	6.742	0.366286	0.373027	6.742	79.9763	3.70688	43.9725
12	7.98	1	3.099	0.181891	0.184989	3.099	38.8346	0.0340128	0.426225
13	9.57	1	2.103	0.238755	0.240857	2.103	21.9749
14	10.91	1	2.597	0.067317	0.069913	2.597	23.8038	3.11171	28.5217
15	12.26	3	3.589	0.38354	0.387128	10.658	86.9331	2.2099	18.0253
15	12.26	3	2.482	0.3882	0.390681
15	12.26	3	4.587	0.394694	0.39928
16	10.59	2	6.582	0.331488	0.338069	8.703	82.1813	3.81736	36.0468
16	10.59	2	2.121	0.338785	0.340905
17	11.94	1	9.137	0.411746	0.420882	9.137	76.5243	3.08203	25.8127
18	13	1	8.278	0.162252	0.170529	8.278	63.6769	0.342	2.63077
19	11.16	1	4.964	0.151492	0.156455	4.964	44.4803
20	10.49	0	0	0	0	0	0	0.964724	9.19661
21	6.39	0	0	0	0	0	0	0.100937	1.57961
