# Supplementary material for: Histone modifications rather than the novel regional centromeres of Zymoseptoria tritici distinguish core and accessory chromosomes
Source: Epigenetics Chromatin. 2015 Oct 1;8:41. doi: 10.1186/s13072-015-0033-5 (PMC4589918; doi:10.1186/s13072-015-0033-5)
Supplement: Supplementary file 8 — 10.1186/s13072-015-0033-5 Repetitive regions and annotated transposable elements (TEs) in the centromeres. Position of repeats (Start and Stop) is relative to centromere positions (Table 1; Cen Start and Stop). Categorized TE-families are labeled according to the nomenclature proposed by Wicker and colleagues [34]. “NoCat” means that repetitive DNA does not match TE sequences. [file 13072_2015_33_MOESM8_ESM.xlsx]

## Sheet: Table S4
Table S4. Repetitive regions and annotated transposable elements (TEs) in the centromeres. Position of repeats (Start and Stop) is relative to centromere positions (Table 1; Cen Start and Stop). Categorized TE families are labeled according to the nomenclature proposed by Wicker and colleagues [33]. “NoCat” means that repetitive DNA does not match TE sequences.
Centromere	Start	Stop	Repeat family	Length (bp)	% repeat family in Cen	Total % repeats in Cen
Cen 1	8419	8452	RLG8	34	0.27307
Cen 1	9092	12451	RYN1	3360	26.9858	27.2589
Cen 2	2027	4858	NoCat1	2832	31.4108
Cen 2	6316	6405	DTA7	90	0.998225	32.4091
Cen 4	8501	9433	RLX-TRIM4	933	9.89081	9.89081
Cen 5	721	3715	RYN1	2995	28.2015	28.2015
Cen 6	1702	6353	RYN1	4652	37.4678	37.4678
Cen 8	1	2599	RYN1	2599	19.1766
Cen 8	2600	3655	NoCat1	1056	7.79163
Cen 8	3656	4207	NoCat10	552	4.0729
Cen 8	4237	4446	NoCat10	210	1.54947
Cen 8	4447	4626	NoCat1	180	1.32812
Cen 8	5541	5820	NoCat1	280	2.06596
Cen 8	7741	7774	RLG8	34	0.250867	36.2355
Cen 10	1	1210	DTX6	1210	12.5389
Cen 10	5934	6203	RLG8	270	2.79793	15.3368
Cen 11	1915	2760	NoCat1	846	10.038
Cen 11	2777	5636	NoCat1	2860	33.9345	43.9725
Cen 12	2943	2976	RLG8	34	0.426225	0.426225
Cen 14	5816	6256	DTX3	441	4.04179
Cen 14	6867	7042	DTM1	176	1.61305
Cen 14	7873	9801	RLC9	1929	17.6794
Cen 14	9910	10475	DTX-MITE5	566	5.18743	28.5217
Cen 15	1685	3893	DTT1	2209	18.0253	18.0253
Cen 16	774	3911	NoCat1	3138	29.6345
Cen 16	4490	5168	RLX-TRIM4	679	6.41231	36.0468
Cen 17	5484	5517	RLG8	34	0.284853
Cen 17	7959	11005	NoCat1	3047	25.5278	25.8127
Cen 18	5363	5396	RLG8	34	0.261538
Cen 18	6742	7015	RLC7	274	2.10769
Cen 18	10908	10941	RLG8	34	0.261538	2.63077
Cen 20	591	639	DTX5	49	0.466978
Cen 20	4678	4869	DTA2	192	1.82979
Cen 20	6347	6402	DTM1	56	0.533689
Cen 20	6403	6641	DTM6	239	2.27771
Cen 20	6671	6748	DTM6	78	0.743353
Cen 20	6749	6974	DTM1	226	2.15382
Cen 20	8308	8432	DTM1	125	1.19127	9.19661
Cen 21	5773	5873	DTM1	101	1.57961	1.57961
