# Supplementary material for: Histone modifications rather than the novel regional centromeres of Zymoseptoria tritici distinguish core and accessory chromosomes
Source: Epigenetics Chromatin. 2015 Oct 1;8:41. doi: 10.1186/s13072-015-0033-5 (PMC4589918; doi:10.1186/s13072-015-0033-5)
Supplement: Supplementary file 9 — 10.1186/s13072-015-0033-5 Putative genes in centromeric regions and their expression. In total, 39 putative genes were located within or overlapping centromeric regions. Genes with a mean RPKM value > 2 are considered expressed (indicated by √). Expression data were from a previous study [14] and both the original JGI [11] and our new gene IDs [12] are shown. Expression levels for control genes (GAP-DH, histone H3, beta-tubulin and CenH3) are shown for comparison. The mean expression level of centromeric genes on core chromosomes was 385.4 ± 1881.1 and on accessory chromosomes 1.72 ± 2.8. [file 13072_2015_33_MOESM9_ESM.xlsx]

## Sheet: Table S5
Table S5. Putative genes in centromeric regions and their expression. In total, 39 putative genes were located within or overlapping centromeric regions. Genes with a mean RPKM value >2 are considered expressed (indicated by √). Expression data were from a previous study [14] and both the original JGI [11] and our new gene IDs [12] are shown. Expression levels for control genes (GAP-DH, histone H…
Centromere	locus ID	Centromeric location (Mb)	Start (Mb)	Stop (Mb)	Replicate 1 (RPKM)	Replicate 2 (RPKM)	Replicate 3 (RPKM)	Mean (RPKM)	Expressed (RPKM>=2)	Gene overlapping Cen	JGI locus ID	Function
Cen1	Zt09_chr_1_01342	3.8393-3.8518	3.8379	3.83949	297.585	280.779	317.527	298.63	√	√	JGI|66658	similar to Fe-containing alcohol dehydrogenase
Cen1	Zt09_chr_1_01343	3.8393-3.8518	3.83958	3.84051	2.90099	7.23705	10.4074	6.84849	√		JGI|26410	similar to arogenate dehydratase
Cen1	Zt09_chr_1_01344	3.8393-3.8518	3.84079	3.84196	1.17001	2.87506	4.98579	3.01029	√		none	hypothetical protein
Cen1	Zt09_chr_1_01345	3.8393-3.8518	3.84241	3.84315	0.625735	2.76319	4.11458	2.50117	√		JGI|89702	predicted protein
Cen2	Zt09_chr_2_00137	0.5129-0.5219	0.5094	0.513749	5.37999	18.519	19.4503	14.4498	√	√	JGI|90417	predicted protein
Cen2	Zt09_chr_2_00138	0.5129-0.5219	0.519956	0.521947	0.335287	1.55542	2.05748	1.31606	√		JGI|90418	hypothetical protein
Cen3	Zt09_chr_3_01102	3.3483-3.3565	3.3509	3.35194	5.54291	11.7743	17.6198	11.6457	√		JGI|70541	similar to fatty acid hydroxylase superfamily protein
Cen3	Zt09_chr_3_01103	3.3483-3.3565	3.3525	3.35351	0	1.20111	2.19338	1.1315	√		JGI|92186	predicted protein
Cen3	Zt09_chr_3_01104	3.3483-3.3565	3.35395	3.35575	0.324274	1.91509	2.96268	1.73401	√		JGI|92187	similar to efflux pump antibiotic resistance protein
Cen3	Zt09_chr_3_01105	3.3483-3.3565	3.35631	3.35816	0.858888	2.25103	2.30062	1.80351	√	√	JGI|39735	hypothetical protein
Cen4	Zt09_chr_4_00050	0.2171-0.2266	0.222558	0.223127	0.642237	2.75848	3.14046	2.18039	√		JGI|108931	predicted protein
Cen5	Zt09_chr_5_00800	2.6041-2.6147	2.61327	2.6147	217.809	154.924	118.636	163.79	√		JGI|72635	similar to 4-aminobutyrate aminotransferase
Cen6	Zt09_chr_6_00159	0.6251-0.6376	0.633812	0.634267	0	0	0	0			JGI|93730	predicted protein
Cen7	Zt09_chr_7_00066	0.2558-0.2662	0.25603	0.258121	1.49062	6.23331	6.22182	4.64859	√		none	hypothetical protein
Cen7	Zt09_chr_7_00067	0.2558-0.2662	0.258568	0.260106	0.19896	1.33969	1.40386	0.98084			none	hypothetical protein
Cen7	Zt09_chr_7_00068	0.2558-0.2662	0.262539	0.262893	2.17777	5.45635	7.19276	4.94229	√		none	predicted protein
Cen7	Zt09_chr_7_00069	0.2558-0.2662	0.266233	0.266751	13732.9	7441.94	9295.68	10156.8	√	√	JGI|105049	predicted protein
Cen8	Zt09_chr_8_00053	0.2139-0.2274	0.221729	0.223069	3.13497	6.78015	9.75037	6.55516	√		JGI|94908	predicted protein
Cen8	Zt09_chr_8_00054	0.2139-0.2274	0.226117	0.226707	1.21491	1.87528	1.9542	1.68146			none	predicted protein
Cen8	Zt09_chr_8_00055	0.2139-0.2274	0.227384	0.228106	0.906367	4.37957	4.08213	3.12269	√	√	JGI|94910	predicted protein
Cen9	Zt09_chr_9_00616	2.0676-2.0761	2.06559	2.06786	2.78792	4.62138	5.9553	4.45487	√	√	none	predicted protein
Cen9	Zt09_chr_9_00617	2.0676-2.0761	2.07478	2.07661	0.773175	2.48201	3.21141	2.15553	√	√	none	predicted protein
Cen10	Zt09_chr_10_00031	0.9972-0.1094	0.107472	0.107977	155.347	433.998	503.074	364.14	√		JGI|105826	predicted protein
Cen11	Zt09_chr_11_00112	0.3651-0.3735	0.365205	0.367047	0.148351	0.537625	0.32453	0.336835			JGI|96529	predicted protein
Cen12	Zt09_chr_12_00037	0.1802-0.1882	0.179384	0.179876	100.169	125.158	116.92	114.082	√	√	JGI|106260	predicted protein
Cen12	Zt09_chr_12_00038	0.1802-0.1882	0.181724	0.182128	0	0.156659	1.35173	0.502795			JGI|96901	predicted protein
Cen12	Zt09_chr_12_00039	0.1802-0.1882	0.185558	0.186648	0.0695583	0.588185	2.00499	0.887577	√		JGI|96902	predicted protein
Cen12	Zt09_chr_12_00040	0.1802-0.1882	0.187387	0.187871	0.441285	0.829223	0.529993	0.600167			JGI|96903	predicted protein
Cen13	Zt09_chr_13_00075	0.2350-0.2426	0.240813	0.24226	0.948101	1.49526	2.44005	1.6278	√		JGI|111601	hypothetical protein
Cen14	Zt09_chr_14_00002	0.0599-0.0708	0.052346	0.062957	0.0404229	0.0621485	0.145647	0.0827394		√	none	hypothetical protein
Cen15	Zt09_chr_15_00059	0.3825-0.3947	0.386825	0.387413	0.128259	0	0.115532	0.0812636			none	predicted protein
Cen15	Zt09_chr_15_00060	0.3825-0.3947	0.39144	0.391817	0	0	0.173198	0.0577325			none	predicted protein
Cen15	Zt09_chr_15_00061	0.3825-0.3947	0.392207	0.394296	0.0351335	0.0990296	0.22153	0.118564			none	predicted protein
Cen16	Zt09_chr_16_00057	0.3320-0.3426	0.338363	0.338873	0	0.14999	0.287597	0.145862			JGI|97743	predicted protein
Cen19	Zt09_chr_19_00024	0.1482-0.1594	0.147262	0.148796	0	0.11693	0.39236	0.169763		√	none	predicted protein
Cen20	Zt09_chr_20_00023	0.0947-0.0105	0.094974	0.095393	2.87512	11.6157	8.54638	7.67907	√		JGI|98014	predicted protein
Cen20	Zt09_chr_20_00024	0.0947-0.0105	0.097162	0.097576	0.453147	2.9803	3.67362	2.36902	√		JGI|98015	predicted protein
Cen20	Zt09_chr_20_00025	0.0947-0.1052	0.102311	0.102874	1.28311	7.2333	9.24624	5.92088	√		none	predicted protein
Cen20	Zt09_chr_20_00026	0.0947-0.1052	0.103976	0.104442	0.15964	1.04993	0.575193	0.594922			none	predicted protein
GAP-DH	Zt09_chr_2_00354							4118.85	√		JGI|99044	GAP-DH
histone H3	Zt09_chr_6_00257							2777.49	√		JGI|104812	histone H3
beta-tubulin	Zt09_chr_1_01986							533.534	√		JGI|102950	beta-tubulin
CenH3	Zt09_chr_8_00234							29.1777	√		JGI|74593	centromeric histone H3
