# Supplementary material for: Histone modifications rather than the novel regional centromeres of Zymoseptoria tritici distinguish core and accessory chromosomes
Source: Epigenetics Chromatin. 2015 Oct 1;8:41. doi: 10.1186/s13072-015-0033-5 (PMC4589918; doi:10.1186/s13072-015-0033-5)
Supplement: Supplementary file 10 — 10.1186/s13072-015-0033-5 Length of telomeric repeat sequences on core and accessory chromosomes. The length of the telomere repeat tracts (TTAGGG)n was determined from the available genome sequence. As sequencing into chromosome ends leaves some uncertainty about the true length of telomeres in Z. tritici, these data are included to show that there are no significant differences between the currently available sequence from core and accessory chromosomes. Near TTAGGG repeat sequences abutting the telomere tracts are also shown. Overall, core chromosomes have slightly longer telomeres than accessory chromosomes (133 bp vs. 118 bp) with 2.5 additional repeats (22.3 vs. 19.8 repeats/telomere). [file 13072_2015_33_MOESM10_ESM.xlsx]

## Sheet: Table S6
Table S6. Length of telomeric repeat sequences on core and accessory chromosomes. The length of the telomere repeat tracts (TTAGGG)n was determined from the available genome sequence. As sequencing into chromosome ends leaves some uncertainty about the true length of telomeres in Z. tritici, these data are included to show that there are no significant differences between the currently available …
Chr. arm	chromosome length (bp)	Cen location (start:stop bp)	telomere length (bp)	# repeats	near TTAGGG repeats
1L	6088797	3839299:3851749	120	20	(TGAGGG)2
1R			162	27	(TCAGGG)1
2L	3860111	512901:521916	121	20	none
2R			147	25	none
3L	3505381	3348307:3356535	138	23	(TGAGGG)4
3R			133	22	none
4L	2880011	217113:226545	145	24	none
4R			156	26	none
5L	2861803	2604117:2614736	145	24	none
5R			113	19	none
6L	2674951	625186:637601	109	18	(T/GAT/AGGG)4
6R			175	29	none
7L	2665280	255824:266207	130	22	none
7R			144	24	none
8L	2443572	213892:227444	132	22	none
8R			91	15	(TGAGGG)6
9L	2142475	2067589:2076063	134	22	(TGAGGG)5
9R			138	23	(TTAGGC)1
10L	1682575	99716:109365	119	20	none
10R			144	24	(TGAGGG)4
11L	1624292	365130:373557	149	25	none
11R			154	26	none
12L	1462624	180233:188209	119	20	(TGAGGG)3
12R			132	22	none
13L	1185774	236993:242558	109	18	(TGAGGG)14
13R			118	20	(TTGGGG)1
14L	773098	59960:70870	119	20	none
14R			125	21	none
15L	639501	382500:394754	131	22	none
15R			106	18	none
16L	607044	332004:342592	138	23	none
16R			127	21	none
17L	584099	406958:418893	108	18	(TGAGGG)10
17R			73	12	(TGAGGG)10
18L	573698	159000:171999	118	20	(TGAGGG)2
18R			117	20	(TAGGG)2
19L	549847	148227:159387	143	24	none
19R			112	19	none
20L	472105	94677:105169	138	23	(TGAGGG)2
20R			84	14	(TGAGGG)6
21L	409213	340264:346657	133	22	(TGAGGG)5
21R			none found
core chr.		mean	133.731	22.3077
		SD	18.8161	3.15936
accessory chr.		mean	118.133	19.8
		SD	19.6609	3.29935
all chr.		mean	128.16	21.4121
		SD	20.1269	3.35893
