# Supplementary material for: Histone modifications rather than the novel regional centromeres of Zymoseptoria tritici distinguish core and accessory chromosomes
Source: Epigenetics Chromatin. 2015 Oct 1;8:41. doi: 10.1186/s13072-015-0033-5 (PMC4589918; doi:10.1186/s13072-015-0033-5)
Supplement: Supplementary file 11 — 10.1186/s13072-015-0033-5 Repetitive DNA at the subtelomeric regions. Percentage of TE-families and repetitive elements is shown for each subtelomeric region. The length of the subtelomeric region, TE-families/repeats with a coverage > 10 % and the total amount of TE/repeats (%) are shown. Categorized TE-families are labeled according to nomenclature proposed recently [34]. “NoCat” means that repetitive DNA does not match TE sequences. [file 13072_2015_33_MOESM11_ESM.xlsx]

## Sheet: Table S7
Table S7. Repetitive DNA at the subtelomeric regions. Percentage of TE-families and repetitive elements are shown for each subtelomeric region. The length of the subtelomeric region, TE-families/repeats with a coverage >10% and the total amount of TE/repeats (%) are shown. Categorized TE families are labeled according to nomenclature proposed recently [34]. “NoCat” means that repetitive DNA does …
Chr.	Chr. arm	Sub-telomeric region (kb)	Repeat family	%	Repeat family	%	Repeat family	%	Repeat family	%	Total repeat (%)
1	L	109	RIL2	49.1	RLG3	25.1	RLG6	12.2			96.4
	R	81	RIL2	58.4	RLG3	17.1					94.4
2	L	24	RLG11	26.5	NoCat9	18.2	RLG5	16.3			76.1
	R	66	RIL2	75.9							92.1
3	L	21	RIL2	52.6	NoCat4	33.6	DTT1	10.6			96.8
	R	38	RLG11	34.2	RLG5	17.8	RLG8	16.5			75.5
4	L	13	RIL2	57.2	NoCat4	37					94.2
	R	17	RLG8	37.5	RIL2	25.6	RLG5	25.5			93.2
5	L	78	RLG3	33.3	RIL2	12.4	RLG11	12.2			86.6
	R	60	RIL2	94.8							99.9
6	L	62	RIL2	53.8	RLG3	21.4					88.6
	R	16	RLG1	18.9	DTH9	17	NoCat4	10.7			61.3
7	L	8	NoCat9	27.4	RIL2	23.4	RLG5	17.1	RII1	13.2	90.3
	R	57	RIL2	47.3	RLG6	23.7	RLG10	11.9			95.4
8	L	34	RIL2	26.9	RII1	16.1					43.5
	R	80	NoCat9	10.4	RLC4	10.4	RLG3	10.3			68.3
9	L	31	RIL2	60.8	RII1	18					89.2
	R	20	RIL2	33.2	RLC7	28	NoCat9	22.2			96.3
10	L	20	RLG10	32.8	RLC7	28.3	NoCat9	22.2			99.4
	R	19	RIL2	62.3	RII1	27.2					97.3
11	L	46	RLG1	27.9	RLG10	14.9					69.8
	R	47	RLG5	13.8	RLC1	13.4	DTX1	10.6			46.6
12	L	29	NoCat9	34.1	NoCat4	27.2					74.6
	R	44	RIL2	60.8	RLG2	18.6					96.8
13	L	50	NoCat9	22.6	DHH2	12.6	RLG13	10.6			60.1
	R	46	RLG11	41.4	NoCat9	22.2	NoCat4	11.6			77
14	L	49	NoCat9	28.7	RIL2	26.2	RLC7	24.8			87.3
	R	29	RLG4	29.2	RII1	19.4					53.1
15	L	27	RIL2	83.7							91.6
	R	75	RIL2	50.9	RLG11	12.6	NoCat9	10.9			79.3
16	L	25	RIL2	98							99.4
	R	12	RIL2	69.5	RLG3	18.5					88
17	L	85	RIL2	61.3	RLG2	10.7					88.5
	R	26	RIL2	69.2	NoCat4	28.1					97.9
18	L	13	RLG1	40.1							51.8
	R	42	RIL2	54.4	RLC7	10.7	NoCat9	10.5			90.4
19	L	17	DTX5	31.8	RII2	31.2					76.9
	R	13	RIL2	89.3							95.6
20	L	7	NoCat4	61.4							66.7
	R	21	RIL2	60.4	NoCat4	30					90.4
21	L	45	RIL2	99							99.6
	R	25	RLG1	50.6	NoCat9	23.5	RLG3	11.8	RLC10	11.8	97.7
