# Supplementary material for: Histone modifications rather than the novel regional centromeres of Zymoseptoria tritici distinguish core and accessory chromosomes
Source: Epigenetics Chromatin. 2015 Oct 1;8:41. doi: 10.1186/s13072-015-0033-5 (PMC4589918; doi:10.1186/s13072-015-0033-5)
Supplement: Supplementary file 13 — 10.1186/s13072-015-0033-5 Correlation analyses of ChIP-seq data obtained for different histone modifications. Correlation analyses were performed on coverage data along core or accessory chromosomes alone and on all chromosomes combined. The coverage of transposable elements (TE) or coding sequences (CDS) for each histone modification (H3K4me2, H3K9me3, H3K27me3) was considered. Two biological replicates (Replicate 1 and 2) were generated and analyzed separately. The Kendall’s Tau correlation test was applied [107], as provided in the R statistical package. [file 13072_2015_33_MOESM13_ESM.xlsx]

## Sheet: Table S8
Table S8. Correlation analyses of ChIP-seq data obtained for different histone modifications. Correlation analyses were performed on coverage data along core or accessory chromosomes alone and on all chromosomes combined. The coverage of transposable elements (TE) or coding sequences (CDS) for each histone modification (H3K4me2, H3K9me3, H3K27me3) was considered. Two biological replicates (Replic…
Chromosomes		Core		Accessory		Combined
	Replicate	Correlation	p value	Correlation	p value	Correlation	p value
CDS/H3K4me2	1	0.44	<2.2 x 10-16	0.15	4.68 x 10-5	0.5	<2.2 x 10-16
	2	0.31	<2.2 x 10-16	0.15	3.1 x 10-5	0.36	<2.2 x 10-16
TE/H3K9me3	1	0.84	<2.2 x 10-16	0.67	<2.2 x 10-16	0.82	<2.2 x 10-16
	2	0.81	<2.2 x 10-16	0.62	<2.2 x 10-16	0.79	<2.2 x 10-16
CDS/H3K9me3	1	-0.57	<2.2 x 10-16	-0.41	<2.2 x 10-16	-0.56	<2.2 x 10-16
	2	-0.55	<2.2 x 10-16	-0.41	<2.2 x 10-16	-0.56	<2.2 x 10-16
TE/H3K27me3	1	0.49	<2.2 x 10-16	-0.036	0.34	0.48	<2.2 x 10-16
	2	0.45	<2.2 x 10-16	-0.06	0.115	0.44	<2.2 x 10-16
CDS/H3K27me3	1	-0.41	<2.2 x 10-16	-0.05	0.21	-0.47	<2.2 x 10-16
	2	-0.39	<2.2 x 10-16	-0.04	0.26	-0.45	<2.2 x 10-16
