# Supplementary material for: Histone modifications rather than the novel regional centromeres of Zymoseptoria tritici distinguish core and accessory chromosomes
Source: Epigenetics Chromatin. 2015 Oct 1;8:41. doi: 10.1186/s13072-015-0033-5 (PMC4589918; doi:10.1186/s13072-015-0033-5)
Supplement: Supplementary file 14 — 10.1186/s13072-015-0033-5 Organization of chromosome 7. A. Genes on core and accessory chromosomes according to our updated annotation [12]. Overall gene density is clearly lower for accessory compared to core chromosomes. B. Same analyses for the whole chromosome 7, the core segment (Tel7L to 1.8 Mb) and the right, accessory segment (1.8 Mb to Tel7R). Even though the right-most segment shows hallmarks of an accessory chromosome gene density is higher than on the left segment. [file 13072_2015_33_MOESM14_ESM.xlsx]

## Sheet: Table S9
Table S9. Organization of chromosome 7. A. Genes on core and accessory chromosomes according to our updated annotation [12]. Overall gene density is clearly lower for accessory compared to core chromosomes. B. Same analyses for the whole chromosome 7, the core segment (Tel7L to 1.8 Mb) and the right, accessory segment (1.8 Mb to Tel7R). Even though the right-most segment shows hallmarks of an acc…
A. Genes on core and accessory chromosomes
Chromosome	# genes	Chr. length	genes/10 kb
1	2116	6088797	3.47523
2	1251	3860111	3.24084
3	1144	3505381	3.26355
4	895	2880011	3.10763
5	853	2861803	2.98064
6	719	2674951	2.6879
7	851	2665280	3.19291
8	750	2443572	3.06928
9	629	2142475	2.93586
10	555	1682575	3.29852
11	528	1624292	3.25065
12	449	1462624	3.06983
13	371	1185774	3.12876
14	109	773098	1.40991
15	91	639501	1.42298
16	108	607044	1.77911
17	90	584099	1.54083
18	85	573698	1.48162
19	82	549847	1.49132
20	91	472105	1.92754
21	72	409213	1.75947
Core	11111	35077646	3.16754
Accessory	728	4608605	1.57965
Mean Core	854.692	2.69828e+06
Mean Accessory	91	576076
SD Core	457.228	1.28879e+06
SD Access	12.49	109029
Genome	11839	39686251	2.98315
Mean Genome	563.762	1.88982e+06
SD Genome	519.526	1.45463e+06
B. Genes on chromosome 7
7_whole	851	2665280	3.19291
7_core	563	1800000	3.12778
7_accessory	288	865280	3.3284
