# Supplementary material for: Histone modifications rather than the novel regional centromeres of Zymoseptoria tritici distinguish core and accessory chromosomes
Source: Epigenetics Chromatin. 2015 Oct 1;8:41. doi: 10.1186/s13072-015-0033-5 (PMC4589918; doi:10.1186/s13072-015-0033-5)
Supplement: Supplementary file 15 — 10.1186/s13072-015-0033-5 Primers used for construction of plasmids in this study. Primer ID and primer sequence used for construction of the GFP–CenH3 plasmid are shown. [file 13072_2015_33_MOESM15_ESM.xlsx]

## Sheet: Table S10
Table S10. Primers used for construction of plasmids in this study. Primer ID and primer sequence used for construction of the GFP-CenH3 plasmid are shown.
Primer ID	Plasmid	Sequence 5'-3'
ES707_K1_CenH3	pES42	TCTTGGAATTGCACATAACATGGTGAGCAAGGG
ES708_K2_CenH3	pES42	GCCTCCTCCGCCGCCTCCCTTGTACAGCTCGTCCAT
ES709_D1_CenH3	pES42	GGAGGCGGCGGAGGAGGCATGGCGCGAACAAAGCAA
ES710_D2_CenH3	pES42	GGCGCGCCCCAGGCGGTTAAGGTGTC
ES711_Pr2_CenH3	pES42	TTGCTCACCATGTTATGTGCAATTCCAAGATTC
ES712_Pr1_CenH3	pES42	CGAGGAAGTTTGTGTGCGGGAGGCTCAGTCGTC
ES713_Hyg1_CenH3	pES42	ATGTGTTTGAAGGAGCTAGTCGACAGAAGATGATA
ES714_Hyg2_CenH3	pES42	ACACAAACTTCCTCGCTCTATTCCTTTGCCCTCGG
ES715_U3_CenH3	pES42	TCTTCTGTCGACTAGGCTCCTTCAAACACATTC
ES716_U2_CenH3	pES42	GGGCCCCCAAGATCCGGCCGTTTC
